# Supplementary material for: Genome-Wide Identification and Analysis of Chitinase GH18 Gene Family in Trichoderma longibrachiatum T6 Strain: Insights into Biocontrol of Heterodera avenae
Source: J Fungi (Basel). 2025 Oct 1;11(10):714. doi: 10.3390/jof11100714 (PMC12565608; doi:10.3390/jof11100714)
Supplement: Supplementary file 1 [file jof-11-00714-s001.zip]

Archive with 2 entries (2 files):
- jof-3841329-GH18 Table S1.pdf
- jof-3841329-GH18 Table S2.pdf
